# Supplementary material for: Sesamin Protects Against Polystyrene Microplastics-Induced Lung Injury via Attenuating Bcl2-Mediated Apoptosis
Source: Antioxidants (Basel). 2026 Feb 24;15(3):279. doi: 10.3390/antiox15030279 (PMC13023509; doi:10.3390/antiox15030279)
Supplement: Supplementary file 1 [file antioxidants-15-00279-s001.zip]

Archive with 1 entries (1 files):
- antioxidants-4128526-supplementary.pdf
